# Supplementary material for: Comparison of Disk Diffusion, E-Test, and Broth Microdilution Methods for Testing In Vitro Activity of Cefiderocol in Acinetobacter baumannii
Source: Antibiotics (Basel). 2023 Jul 20;12(7):1212. doi: 10.3390/antibiotics12071212 (PMC10376138; doi:10.3390/antibiotics12071212)
Supplement: Supplementary file 1 [file antibiotics-12-01212-s001.zip]

Archive with 1 entries (1 files):
- antibiotics-2487975-supplementary.pdf
